# Supplementary material for: Genome-wide DNA methylation and hydroxymethylation analysis reveal human menstrual blood-derived stem cells inhibit hepatocellular carcinoma growth through oncogenic pathway suppression via regulating 5-hmC in enhancer elements
Source: Stem Cell Res Ther. 2019 May 31;10:151. doi: 10.1186/s13287-019-1243-8 (PMC6544940; doi:10.1186/s13287-019-1243-8)
Supplement: Supplementary file 1 — Table S1. The sequences of primers for RT-PCR. Table S2. Top 20 pathways of DHMRs in enhancer regions in HCC cells after MenSC coculture. Table S3. Top 20 pathways of DMRs in enhancer regions in HCC cells after MenSC coculture. (XLSX 76 kb) [file 13287_2019_1243_MOESM1_ESM.xlsx]

## Sheet: TableS1
Table S1. The sequences of primers for RT-PCR
		Gene		Primer sequence
		TET1		F: 5’-TCTTCCCCATGACCACATCT-3’
				R: 5’-GAGGGAAAAGAAGCCCAAAG-3’
		TET2		F: 5’-ACGCTTGGAAGCAGGAGAT-3’
				R: 5’-CACAAGGCTGCCCTCTAGTT-3’
		TET3		F: 5’-CCCACAAGGACCAGCATAAC-3’
				R: 5’-CCATCTTGTACAGGGGGAGA-3’
		DNMT1		F: 5’-GGCTGAGATGAGGCAAAAAG-3’
				R: 5’-ACCAACTCGGTACAGGATGC-3’
		DNMT3A		F: 5’-TATTGATGAGCGCACAAGAGAGC-3’
				R: 5’-GGGTGTTCCAGGGTAACATTGAG-3’
		DNMT3B		F: 5’-AATGTGAATCCAGCCAGGAAAGGC-3’
				R: 5’-ACTGGATTACACTCCAGGAACCGT-3’
		β-actin		F: 5’-TCCCTGGAGAAGAGCTACG-3’
				R: 5’-GTAGTTTCGTGGATGCCACA-3’

## Sheet: TableS2
Table S2. Top 20 pathways of DHMRs in enhancer regions in HCC cells after MenSC coculture
	Pathway name of DHMR in enhancer	Gene	P value
	Endocytosis	159	8.45656e-06
	MAPK signaling pathway	155	1.7632e-05
	HTLV-I infection	155	1.7632e-05
	Adherens junction	52	2.23173e-05
	Cell cycle	82	2.79154e-05
	Acute myeloid leukemia	40	0.00015426
	Rap1 signaling pathway	125	0.0003961
	Apoptosis	86	0.000410268
	Pathways in cancer	222	0.000410686
	Renal cell carcinoma	44	0.000956468
	Proteasome	32	0.00132683
	Proteoglycans in cancer	118	0.00193057
	Colorectal cancer	40	0.00250223
	Choline metabolism in cancer	61	0.00397061
	Ribosome	90	0.003977
	EGFR tyrosine kinase inhibitor resistance	50	0.00405295
	Insulin signaling pathway	80	0.0105501
	PI3K-Akt signaling pathway	185	0.0109216
	Ras signaling pathway	126	0.0118063
	FoxO signaling pathway	75	0.0190122

## Sheet: TableS3
Table S3. Top 20 pathways of DMRs in enhancer regions in HCC cells after MenSC coculture
	Pathway name of DMR in enhancer	Gene	P value
	Ribosome	39	1.17556e-05
	Insulin signaling pathway	36	1.46458e-05
	Autophagy-animal	33	4.27413e-05
	Focal adhesion	45	6.70037e-05
	Insulin resistance	27	0.000303895
	Cell cycle	87	0.00121484
	Colorectal cancer	16	0.00271309
	MAPK signaling pathway	48	0.00311506
	Apoptosis	28	0.00777457
	AMPK signaling pathway	25	0.00821065
	Ras signaling pathway	41	0.0122093
	Glioma	15	0.0128835
	Renal cell carcinoma	15	0.0148376
	PI3K-Akt signaling pathway	57	0.0185144
	Hepatitis B	27	0.0240538
	cAMP signaling pathway	35	0.0263707
	Renin secretion	14	0.0320114
	VEGF signaling pathway	13	0.0320512
	Chemokine signaling pathway	32	0.0426055
	Phospholipase D signaling pathway	26	0.0466538
